# Supplementary material for: Integrated Transcriptome and Metabolome Analysis Reveals the Molecular Mechanism of Rust Resistance in Resistant (Youkang) and Susceptive (Tengjiao) Zanthoxylum armatum Cultivars
Source: Int J Mol Sci. 2023 Sep 29;24(19):14761. doi: 10.3390/ijms241914761 (PMC10573174; doi:10.3390/ijms241914761)
Supplement: Supplementary file 1 [file ijms-24-14761-s001.zip › Table S1.xlsx]

## Sheet: Table S1
Table S1 Primers for qRT-PCR analysis
Unigene ID	Gene name	Forward primer (5' to 3')	Reverse primer (5' to 3')	qPCR product length (bp)
Cluster-10777.11165	CHS	ACTGGATGAGATGAGGAAGAGGAG	GAATCAATAGGCGGAATCAAAAG	143
Cluster-10777.34174	CHI	GGTGGTGGGAGAGCAATACAAG	ACGGGCAAGGATCCAAAGG	142
Cluster-10777.56797	HCT	ACCTGGGCAAGTATTGCTCG	AATTATTCAGAAAAGGAGGAGGGTC	122
Cluster-10777.3153	F3'M	TTCATCTTTTCTCCGGCAAGG	TGAGCTAAGTTCACTGGCTCCC	115
Cluster-10777.11086	4CL	TTTCACGGATTCAATTCCAAAAG	GTTAGGCATAGAACCAGCGGC	141
Cluster-10777.31458	FLS	GATTTGGCCTCATCGTTCTATCA	AAGTACTCTATCTCCTCTCCTCCCG	125
Cluster-10777.33829	F3H	CCCTAGACCCAAGTTTCGTTCG	TCACTCCTTTTGCCATCAACTTC	116
Cluster-10777.36576	PAL	CAACGCCCAAGTCAAAGTGG	AACCAGTGGTAACGCCGTAG	119
Cluster-10777.33642	COMT	CGGGTCTCTCTTCAACCAAG	GCCAGTAGCCTGAGGATTCG	91
Cluster-10777.15142	MYC2	GGGGAAGAAAGCCAGGACTC	CATTTGGAACCACAGCTCGC	117
Cluster-6688.0	β-actin	GCTGATGATGCGGATTGGG	AGCTGTGCTTCGATGTCTTTGA	230
